# Supplementary material for: The Origin and Maintenance of Tuberculosis Is Explained by the Induction of Smear-Negative Disease in the Paleolithic
Source: Pathogens. 2022 Mar 17;11(3):366. doi: 10.3390/pathogens11030366 (PMC8955375; doi:10.3390/pathogens11030366)
Supplement: Supplementary file 1 [file pathogens-11-00366-s001.zip]

Archive with 1 entries (1 files):
- pathogens-1616375-supplementary.pdf
